# Supplementary material for: Simultaneous species detection and discovery with environmental DNA metabarcoding: A freshwater mollusk case study
Source: Ecol Evol. 2024 Feb 16;14(2):e11020. doi: 10.1002/ece3.11020 (PMC10870330; doi:10.1002/ece3.11020)
Supplement: Supplementary file 1 — Tables S1–S4. [file ECE3-14-e11020-s001.xlsx]

## Sheet: Supplementary Table 1
Supplementary Table 3
BLAST HIT	PID	#of Samples With Haplotype	Total Abundance	Comment	Group	Seq	ALLE-32	AZ-020719-HUAC-01	AZ-020719-HUAC-04	AZ-020719-HUAC-06	AZ-020719-HUAC-07	AZ-020719-HUAC-08	AZ-070720-MCTR-02	AZ-070820-SCOC-01	AZ-070820-SCOC-04	AZ-070820-SCOC-05	AZ-071019-GCBP-56	AZ-071019-GCBP-57	AZ-071119-HUCU-54	AZ-071119-HUCU-55	AZ-080420-CAHC-03	AZ-080819-CAVE-63	AZ-091619-GRDN-12	AZ-091619-GRDN-23	AZ-091619-SAWM-08	AZ-091619-SAWM-11	AZ-091719-GRDN-07	AZ-091719-HUCH-21	AZ-092619-RMSY-25	AZ-092619-RMSY-27	AZ-092619-RMSY-30	AZ-092619-RMSY-33	BSAS-04	BUCK-26	CAPO-10	CAPO-11	CAVE-64	CHIS-01	CHUC-09	CLIF-04	CLNS-15	COCA-29	COLD-31	COLP-08	COTS-02	COYO-30	DEER-24	DEPO-09	ELSI-12
AF520930.1 Pyrgulopsis avernalis	99.65	1	39	Retained Low Abundance Sample	Pyrgulopsis sequence 17168 (close to avernalis)	>Sequence_17168 TGATATAAAATAGGATCGCCCCCGCCAGCAGGATCAAAGAAAGCAGTATTAAAATTTCGATCTGTTAAAAGTATCGTAATAGCACCAGCTAGAACTGGGAGAGATAATAAAAGCAAAATAGCAGTGATTTTTACAGATCACACGAATAAAGGTAAGCGTTCAAATTGCATTCCCCGTCATCGTATATTAATAATTGTTGTAATAAAATTTACAGCACCCAAAATAGAAGAAACACCAGCTAAATGTAAAGAAAAAATAGCCAAGTCAACTGACCCCCCAGCATGTGCTAAATTTCT	0	0	0	0	0	0	0	0	0	0	0	0	0	0	0	0	0	0	0	0	0	0	0	0	0	0	0	0	0	0	0	0	0	0	0	0	0	0	0	0	0	0	0
AY367421.1 Pyrgulopsis micrococcus isolate M1H, M1E, M1B	100	1	1931		Group B	>Sequence_1528 TGGTATAAAATAGGATCACCTCCACCGGCGGGATCAAAAAAAGCAGTATTAAAGTTTCGATCTGTTAAAAGTATTGTAATAGCGCCGGCTAGAACGGGGAGAGATAGTAGGAGTAAGATAGCAGTGATTTTTACGGACCATACAAATAAAGGCAATCGTTCAAACTGCATTCCTCGTCATCGTATGTTAATAATCGTTGTAATAAAATTTACAGCACCTAAAATAGAGGAAACACCAGCTAAGTGTAAGGAAAAAATAGCTAAGTCAACTGAGCCTCCAGCATGGGCTAAATTTCT	0	0	0	0	0	0	0	0	0	0	0	0	0	0	0	0	0	0	0	0	0	0	0	0	0	0	0	0	0	0	0	0	0	0	0	0	0	0	0	0	0	0	0
AY367421.1 Pyrgulopsis micrococcus isolate M1H, M1E, M1B	99.66	1	1612		Group B	>Sequence_1737 TGGTATAAAATAGGATCACCTCCACCGGCGGGATCAAAAAAAGCAGTATTAAAGTTTCGATCTGTTAAAAGTATTGTGATAGCGCCGGCTAGAACGGGGAGAGATAGTAGGAGTAAGATAGCAGTGATTTTTACGGACCATACAAATAAAGGCAATCGTTCAAACTGCATTCCTCGTCATCGTATGTTAATAATCGTTGTAATAAAATTTACAGCACCTAAAATAGAGGAAACACCAGCTAAGTGTAAGGAAAAAATAGCTAAGTCAACTGAGCCTCCAGCATGGGCTAAATTTCT	0	0	0	0	0	0	0	0	0	0	0	0	0	0	0	0	0	0	0	0	0	0	0	0	0	0	0	0	0	0	0	0	0	0	0	0	0	0	0	0	0	0	0
AY367421.1 Pyrgulopsis micrococcus isolate M1H, M1E, M1B	99.66	1	540		Group B	>Sequence_3690 TGGTATAAAATAGGATCACCTCCACCGGCGGGATCAAAAAAAGCAGTATTAAAGTTTCGATCTGTTAAAAGTATTGTGATAGCGCCGGCTAGAACGGGGAGAGATAGTAGGAGTAAGATAGCAGTGATTTTTACGGACCATACAAATAAAGGCAATCGTTCAAACTGCATTCCTCGTCATCGTATGTTAATAATCGTTGTAATAAAATTTACAGCACCTAAAATAGAGGAAACACCAGCTAAGTGTAAGGAAAAAATAGCTAAGTCAACTGAGCCCCCAGCATGGGCTAAATTTCT	0	0	0	0	0	0	0	0	0	0	0	0	0	0	0	0	0	0	0	0	0	0	0	0	0	0	0	0	0	0	0	0	0	0	0	0	0	0	0	0	0	0	0
AY367421.1 Pyrgulopsis micrococcus isolate M1H, M1E, M1B	99.66	1	87		Group B	>Sequence_11151 TGGTATAAAATAGGATCACCTCCACCGGCGGGGTCAAAAAAAGCAGTATTAAAGTTTCGATCTGTTAAAAGTATTGTGATAGCGCCGGCTAGAACGGGGAGAGATAGTAGGAGTAAGATAGCAGTGATTTTTACGGACCATACAAATAAAGGCAATCGTTCAAACTGCATTCCTCGTCATCGTATGTTAATAATCGTTGTAATAAAATTTACAGCACCTAAAATAGAGGAAACACCAGCTAAGTGTAAGGAAAAAATAGCTAAGTCAACTGAGCCTCCAGCATGGGCTAAATTTCT	0	0	0	0	0	0	0	0	0	0	0	0	0	0	0	0	0	0	0	0	0	0	0	0	0	0	0	0	0	0	0	0	0	0	0	0	0	0	0	0	0	0	0
AY367421.1 Pyrgulopsis micrococcus isolate M1H, M1E, M1B	99.66	1	62		Group B	>Sequence_13454 TGGTATAAAATAGGATCACCTCCACCGGCGGGATCAAAAAAAGCAGTATTAAAGTTTCGATCTGTTAAAAGTATTGTGATAGCGCCGGCTAGAACGGGGAGAGATAGCAGGAGTAAGATAGCAGTGATTTTTACGGACCATACAAATAAAGGCAATCGTTCAAACTGCATTCCTCGTCATCGTATGTTAATAATCGTTGTAATAAAATTTACAGCACCTAAAATAGAGGAAACACCAGCTAAGTGTAAGGAAAAAATAGCTAAGTCAACTGAGCCTCCAGCATGGGCTAAATTTCT	0	0	0	0	0	0	0	0	0	0	0	0	0	0	0	0	0	0	0	0	0	0	0	0	0	0	0	0	0	0	0	0	0	0	0	0	0	0	0	0	0	0	0
DQ364014.1 Pyrgulopsis turbatrix isolate P84A	100	1	15	Retained Low Abundance Sample	Pyrgulopsis sequence 26190	>Sequence_26190 TGGTATAAAATAGGGTCACCTCCACCAGCAGGGTCAAAAAAAGCAGTGTTAAAGTTTCGATCTGTTAAAAGTATTGTAATAGCACCGGCCAGAACGGGGAGAGATAATAGGAGTAAAATGGCAGTGATTTTTACAGATCATACAAATAAAGGCAATCGTTCAAACTGTATTCCTCGTCATCGTATGTTAATAATTGTTGTAATAAAATTTACAGCACCTAAAATAGAAGAAACACCAGCTAAGTGTAAAGAAAAAATAGCTAAGTCAACTGAGCCTCCAGCGTGGGCTAAATTTCT	0	0	0	0	0	0	0	0	0	0	0	0	0	0	0	0	0	0	0	0	0	0	0	0	0	0	0	0	0	0	0	0	0	0	0	0	0	0	0	0	0	0	0
EU700482.1 Pyrgulopsis vinyardi isolate SM38A, P. gibba	99.66	1	7201		Group A	>Sequence_593 TGGTATAAAATAGGGTCACCTCCGCCAGCAGGGTCAAAAAAAGCAGTATTAAAGTTTCGATCTGTTAAAAGTATTGTAATAGCACCGGCTAGAACGGGGAGAGATAATAAAAGTAGAATAGCAGTGATTTTTACAGATCAAACAAATAAAGGCAACCGTTCAAACTGTATTCCTCGTCATCGTATGTTAATAATTGTTGTAATAAAATTTACAGCACCTAAAATAGAAGAGACACCAGCTAAGTGTAAAGAAAAAATAGCTAAGTCAACTGAGCCTCCAGCGTGGGCTAAATTTCT	0	0	0	0	0	0	0	0	0	0	0	0	0	0	0	0	0	0	0	0	0	0	0	0	0	0		0	0	0	0	0	0	0	0	7201	0	0	0	0	0	0	0
EU700482.1 Pyrgulopsis vinyardi isolate SM38A, P. gibba	99.66	1	129	>50	Group A	>Sequence_8992 TGGTATAAAATAGGGTCACCTCCGCCAGCAGGGTCAAAAAAAGCAGTATTAAAGTTTCGATCTGTTAAAAGTATTGTAATAGCACCGGCTAGAACGGGGAGAGATAATAAAAGTAGAATAGCAGTGATTTTTACAGATCAAACAAATAAAGGCAACCGTTCAAACTGTATTCCTCGTCATCGTATGTTAATAATTGTTGTAATAAAATTTACAGCACCTAAAATAGAAGAGACACCAGATAAGTGTAAAGAAAAAATAGCTAAGTCAACTGAGCCTCCAGCGTGGGCTAAATTTCT	0	0	0	0	0	0	0	0	0	0	0	0	0	0	0	0	0	0	0	0	0	0	0	0	0	0	0	0	0	0	0	0	0	0	0	129	0	0	0	0	0	0	0
EU700482.1 Pyrgulopsis vinyardi isolate SM38A, P. gibba	99.66	1	114	>50	Group A	>Sequence_9587 TGGTATAAAATAGGGTCACCTCCGCCAGCAGGGTCAAAAAAAGCAGTATTAAAGTTTCGATCTGTTAAAAGTATTGTAATAGCACCGGCTAGAACGGGGAGAGATAATAAAAGTAGAATAGCAGTGATTTTTACAGATCAAACAAATAAAGGCAACCGTTCAAACTGTATTCCTCGTCATCATATGTTAATAATTGTTGTAATAAAATTTACAGCACCTAAAATAGAAGAGACACCAGCTAAGTGTAAAGAAAAAATAGCTAAGTCAACTGAGCCTCCAGCGTGGGCTAAATTTCT	0	0	0	0	0	0	0	0	0	0	0	0	0	0	0	0	0	0	0	0	0	0	0	0	0	0	0	0	0	0	0	0	0	0	0	114	0	0	0	0	0	0	0
KU720383.1_Pyrgulopsis_hualapaiensis,conicus,micrococcus	97.97	26	243560		Group C	>Sequence_14 TGGTATAGAATAGGATCACCTCCGCCAGCAGGATCAAAAAAAGCAGTATTAAAGTTTCGATCTGTTAAAAGTATTGTAATAGCACCGGCCAGAACGGGGAGAGATAATAGGAGTAAAATAGCAGTGATTTTTACAGATCATACAAATAAAGGCAATCGTTCAAACTGCATTCCTCGTCATCGTATATTAATAATCGTTGTAATAAAATTTACAGCACCTAAAATAGAAGAAACACCAGCTAAGTGTAAGGAAAAAATAGCTAAGTCAACTGAACCTCCAGCATGGGCTAAATTTCT	0	0	0	0	18	0	0	2446	63424	43950	28562	13063	944	167	517	6498	8976	432	4	10	22811	43	0	372	0	3611	0	0	0	0	810	0	0	0	0	0	0	0	0	0	0	0	0
KU720383.1_Pyrgulopsis_hualapaiensis,conicus,micrococcus	97.97	1	1193		Group C	>Sequence_2183 TGGTATAGAATAGGATCACCTCCGCCAGCAGGATCAAAAAAAGCAGTATTAAAGTTTCGATCTGTTAAAAGTATTGTAATAGCACCGGCCAGAACGGGGAGAGATAATAGGAGTAAAATAGCAGTGATTTTTACAGATCATACAAATAAAGGCAATCGTTCAAACTGCATTCCTCGTCATCGTATATTAATAATCGTTGTAATAAAATTTACAGCACCTAAAATAGAAGAAACACAAGCTAAGTGTAAGGAAAAAATAGCTAAGTCAACTGAACCTCCAGCATGGGCTAAATTTCT	0	0	0	0	0	0	0	0	0	0	0	0	0	0	0	0	0	0	0	0	0	0	0	0	0	0	0	0	0	0	0	0	0	0	0	0	0	0	0	0	0	0	0
KU720383.1_Pyrgulopsis_hualapaiensis,conicus,micrococcus	97.97	1	997		Group C	>Sequence_2498 TGGTATAGAATAGGATCACCTCCGCCAGCAGGATCAAAAAAAGCAGTATTAAAGTTTCGATCTGTTAAAAGTATTGTAATAGCACCGGCCAGAACGGGGAGAGATAATAGGAGTAAAATAGCAGTTATTTTTACAGATCATACAAATAAAGGCAATCGTTCAAACTGCATTCCTCGTCATCGTATATTAATAATCGTTGTAATAAAATTTACAGCACCTAAAATAGAAGAAACACCAGCTAAGTGTAAGGAAAAAATAGCTAAGTCAACTGAACCTCCAGCATGGGCTAAATTTCT	0	0	0	0	0	0	0	0	0	0	0	0	0	0	0	0	0	0	0	0	0	0	0	0	0	0	0	0	0	0	0	0	0	0	0	0	0	0	0	0	0	0	0
KU720383.1_Pyrgulopsis_hualapaiensis,conicus,micrococcus	97.97	10	846		Group C	>Sequence_2706 TGGTATAGAATAGGATCACCTCCGCCAGCAGGATCAAAAAAAGCAGTATTAAAGTTTCGATCTGTTAAAAGTATTGTAATAGCACCGGCCAGAACGGGGAGAGATAATAGGAGTAAAATAGCAGTGATTTTTACAGATCATACAAATAAAGGCAATCGTTCAAACTACATTCCTCGTCATCGTATATTAATAATCGTTGTAATAAAATTTACAGCACCTAAAATAGAAGAAACACCAGCTAAGTGTAAGGAAAAAATAGCTAAGTCAACTGAACCTCCAGCATGGGCTAAATTTCT	0	0	0	0	0	0	0	14	255	180	121	76	0	0	0	24	0	0	0	0	111	0	0	0	0	20	0	0	0	0	0	0	0	0	0	0	0	0	0	0	0	0	0
KU720383.1_Pyrgulopsis_hualapaiensis,conicus,micrococcus	97.97	1	757		Group C	>Sequence_2957 TGGTATAGAATAGGATCACCTCCTCCAGCAGGATCAAAAAAAGCAGTATTAAAGTTTCGATCTGTTAAAAGTATTGTAATAGCACCGGCCAGAACGGGGAGAGATAATAGGAGTAAAATAGCAGTGATTTTTACAGATCATACAAATAAAGGCAATCGTTCAAACTGCATTCCTCGTCATCGTATATTAATAATCGTTGTAATAAAATTTACAGCACCTAAAATAGAAGAAACACCAGCTAAGTGTAAGGAAAAAATAGCTAAGTCAACTGAACCTCCAGCATGGGCTAAATTTCT	0	0	0	0	0	0	0	0	757	0	0	0	0	0	0	0	0	0	0	0	0	0	0	0	0	0	0	0	0	0	0	0	0	0	0	0	0	0	0	0	0	0	0
KU720383.1_Pyrgulopsis_hualapaiensis,conicus,micrococcus	97.97	4	720		Group C	>Sequence_3045 TGGTATAGAATAGGATCACCTCCGCCAGCAGGATCAAAAAAAGCAGTATTAAAGTTTCGATCTGTTAAAAGTATTGTAATAGCACCGACCAGAACGGGGAGAGATAATAGGAGTAAAATAGCAGTGATTTTTACAGATCATACAAATAAAGGCAATCGTTCAAACTGCATTCCTCGTCATCGTATATTAATAATCGTTGTAATAAAATTTACAGCACCTAAAATAGAAGAAACACCAGCTAAGTGTAAGGAAAAAATAGCTAAGTCAACTGAACCTCCAGCATGGGCTAAATTTCT	0	0	0	0	0	0	0	0	273	425	0	0	0	0	6	0	0	0	0	0	0	0	0	0	0	0	0	0	0	0	0	0	0	0	0	0	0	0	0	0	0	0	0
KU720383.1_Pyrgulopsis_hualapaiensis,conicus,micrococcus	97.97	9	624		Group C	>Sequence_3334 TGGTATAGAATAGGATCACCTCCGCCAGCAGGATCAAAAAAAGCAGTATTAAAGTTTCGATCTGTTAAAAGTATTGTAATAGCACCGGCCAGAACGGGGAGAGATAATAGGAGTAAAATAGCAGTGATTTTTACAGATCATACAAATAAAGGCAATCGTTCAAACTGCATTCCTCGTCATCATATATTAATAATCGTTGTAATAAAATTTACAGCACCTAAAATAGAAGAAACACCAGCTAAGTGTAAGGAAAAAATAGCTAAGTCAACTGAACCTCCAGCATGGGCTAAATTTCT	0	0	0	0	0	0	0	0	172	155	87	42	12	0	0	0	17	0	0	0	68	0	0	0	0	21	0	0	0	0	0	0	0	0	0	0	0	0	0	0	0	0	0
KU720383.1_Pyrgulopsis_hualapaiensis,conicus,micrococcus	97.97	1	487		Group C	>Sequence_3951 TGGTATAGAATAGGATCACCTCCGCCAGCAGGATCAAAAAAAGCAGTATTAAAGTTTCGATCTGTTAAAAGTATTGTAATAGCACCGGCCAGAACTGGGAGAGATAATAGGAGTAAAATAGCAGTGATTTTTACAGATCATACAAATAAAGGCAATCGTTCAAACTGCATTCCTCGTCATCGTATATTAATAATCGTTGTAATAAAATTTACAGCACCTAAAATAGAAGAAACACCAGCTAAGTGTAAGGAAAAAATAGCTAAGTCAACTGAACCTCCAGCATGGGCTAAATTTCT	0	0	0	0	0	0	0	0	0	0	487	0	0	0	0	0	0	0	0	0	0	0	0	0	0	0	0	0	0	0	0	0	0	0	0	0	0	0	0	0	0	0	0
KU720383.1_Pyrgulopsis_hualapaiensis,conicus,micrococcus	97.97	1	461		Group C	>Sequence_4106 TGGTATAGAATAGGATCACCTCCGCCAGCAGGATCAAAAAAAGCAGTATTAAAGTTTCGATCTGTTAAAAGTATTGTAATAGCACCGGCCAGAACGGGGAGAGATAATAGGAGTAAAATAGCAGTGATTTTTACGGATCATACAAATAAAGGCAATCGTTCAAACTGCATTCCTCGTCATCGTATATTAATAATCGTTGTAATAAAATTTACAGCACCTAAAATAGAAGAAACACCAGCTAAGTGTAAGGAAAAAATAGCTAAGTCAACTGAACCTCCAGCATGGGCTAAATTTCT	0	0	0	0	0	0	0	0	0	0	0	0	0	0	0	0	0	0	0	0	0	0	0	0	0	0	0	0	0	0	0	0	0	0	0	0	0	0	0	0	0	0	0
KU720383.1_Pyrgulopsis_hualapaiensis,conicus,micrococcus	97.97	1	410		Group C	>Sequence_4448 TGGTATAGAATAGGATCACCTCCGCCAGCAGGATCAAAAAAAGCAGTATTAAAGTTTCGATCTGTTAAAAGTATTGTAATAGCACCGGCCAGAACGGGGAGAGATAATAGGAGTAAAATAGCAGTGATTTTTACAGATCATACAAATAAAGGCAATCGTTCAAACTGCATTCCTCGTCATCGTATATTAATAATCGTTGTAATAAATTTTACAGCACCTAAAATAGAAGAAACACCAGCTAAGTGTAAGGAAAAAATAGCTAAGTCAACTGAACCTCCAGCATGGGCTAAATTTCT	0	0	0	0	0	0	0	0	410	0	0	0	0	0	0	0	0	0	0	0	0	0	0	0	0	0	0	0	0	0	0	0	0	0	0	0	0	0	0	0	0	0	0
KU720383.1_Pyrgulopsis_hualapaiensis,conicus,micrococcus	97.97	1	271		Group C	>Sequence_5791 TGGTATAGAATAGGATCACCTCCGCCAGCAGGATCAAAAAAAGCAGTATTAAAGTTTCGATCTGTTAAAAGTATTGTAATAGCACCGGCCAGAACGGGGAGAGATAATAGGAGTAAAATAGCAGTGATTTTTACAGATAATACAAATAAAGGCAATCGTTCAAACTGCATTCCTCGTCATCGTATATTAATAATCGTTGTAATAAAATTTACAGCACCTAAAATAGAAGAAACACCAGCTAAGTGTAAGGAAAAAATAGCTAAGTCAACTGAACCTCCAGCATGGGCTAAATTTCT	0	0	0	0	0	0	0	0	0	271	0	0	0	0	0	0	0	0	0	0	0	0	0	0	0	0	0	0	0	0	0	0	0	0	0	0	0	0	0	0	0	0	0
KU720383.1_Pyrgulopsis_hualapaiensis,conicus,micrococcus	97.97	1	266		Group C	>Sequence_5878 TGGTATAGAATAGGATCACCTCCGCCAGTAGGATCAAAAAAAGCAGTATTAAAGTTTCGATCTGTTAAAAGTATTGTAATAGCACCGGCCAGAACGGGGAGAGATAATAGGAGTAAAATAGCAGTGATTTTTACAGATCATACAAATAAAGGCAATCGTTCAAACTGCATTCCTCGTCATCGTATATTAATAATCGTTGTAATAAAATTTACAGCACCTAAAATAGAAGAAACACCAGCTAAGTGTAAGGAAAAAATAGCTAAGTCAACTGAACCTCCAGCATGGGCTAAATTTCT	0	0	0	0	0	0	0	0	266	0	0	0	0	0	0	0	0	0	0	0	0	0	0	0	0	0	0	0	0	0	0	0	0	0	0	0	0	0	0	0	0	0	0
KU720383.1_Pyrgulopsis_hualapaiensis,conicus,micrococcus	97.97	1	243		Group C	>Sequence_6189 TGGTATAGAATAGGATCACCTCCGCCAGCAGGATCAAAAAAAGCAGTATTAAAGTTTCGATCTGTTAAAAGTATTGTAATAGCACCGGCCAGAACGGGGAGAGATAATAGGAGTAAAATAGCAGTGATTTTTACAGATCATACAAATAAAGGCAATCGTTCAAACTGCATTCATCGTCATCGTATATTAATAATCGTTGTAATAAAATTTACAGCACCTAAAATAGAAGAAACACCAGCTAAGTGTAAGGAAAAAATAGCTAAGTCAACTGAACCTCCAGCATGGGCTAAATTTCT	0	0	0	0	0	0	0	0	243	0	0	0	0	0	0	0	0	0	0	0	0	0	0	0	0	0	0	0	0	0	0	0	0	0	0	0	0	0	0	0	0	0	0
KU720383.1_Pyrgulopsis_hualapaiensis,conicus,micrococcus	97.97	1	234		Group C	>Sequence_6330 TGGTATAGAATAGGATCACCTCCACCAGCAGGATCAAAAAAAGCAGTATTAAAGTTTCGATCTGTTAAAAGTATTGTAATAGCACCGGCCAGAACGGGGAGAGATAATAGGAGTAAAATAGCAGTGATTTTTACAGATCATACAAATAAAGGCAATCGTTCAAACTGCATTCCTCGTCATCGTATATTAATAATCGTTGTAATAAAATTTACAGCACCTAAAATAGAAGAAACACCAGCTAAGTGTAAGGAAAAAATAGCTAAGTCAACTGAACCTCCAGCATGGGCTAAATTTCT	0	0	0	0	0	0	0	0	234	0	0	0	0	0	0	0	0	0	0	0	0	0	0	0	0	0	0	0	0	0	0	0	0	0	0	0	0	0	0	0	0	0	0
KU720383.1_Pyrgulopsis_hualapaiensis,conicus,micrococcus	97.97	1	217		Group C	>Sequence_6588 TGGTATAGAATAGGATCACCTCCGCCAGCAGGATCAAAAAAAGCAGTATTAAAGTTTCGATCTGTTAAAAGTATTGTAATAGCACCGGCCAGAACGGGGAGAGATAATAGGAGTAAAATAGCAGTGATTTTTACAGATCATACAAATAAAGGCAATCGTTCAAACTGCATTCCTCGTCATCGTATATTAATAATCGTTGTAATAAAATTTACAGCACCTAAAATAGAAGAAACACCAGCTAAGTGTAAGGAAAAAATAGCTAAGTCAACTGAACCTCCAACATGGGCTAAATTTCT	0	0	0	0	0	0	0	0	217	0	0	0	0	0	0	0	0	0	0	0	0	0	0	0	0	0	0	0	0	0	0	0	0	0	0	0	0	0	0	0	0	0	0
KU720383.1_Pyrgulopsis_hualapaiensis,conicus,micrococcus	97.97	1	177		Group C	>Sequence_7426 TGGTATAGAATAGGATCACCTCCGCCAGCAGGATCAAAAAAAGTAGTATTAAAGTTTCGATCTGTTAAAAGTATTGTAATAGCACCGGCCAGAACGGGGAGAGATAATAGGAGTAAAATAGCAGTGATTTTTACAGATCATACAAATAAAGGCAATCGTTCAAACTGCATTCCTCGTCATCGTATATTAATAATCGTTGTAATAAAATTTACAGCACCTAAAATAGAAGAAACACCAGCTAAGTGTAAGGAAAAAATAGCTAAGTCAACTGAACCTCCAGCATGGGCTAAATTTCT	0	0	0	0	0	0	0	0	177	0	0	0	0	0	0	0	0	0	0	0	0	0	0	0	0	0	0	0	0	0	0	0	0	0	0	0	0	0	0	0	0	0	0
KU720383.1_Pyrgulopsis_hualapaiensis,conicus,micrococcus	97.97	1	166		Group C	>Sequence_7725 TGGTATAGAATAGGATCACCTCCGCCAGCAGGATCAAAAAAAGCAGTATTAAAGTTTCGATCTGTTAAAAGTATTGTAATAGCACCGGTCAGAACGGGGAGAGATAATAGGAGTAAAATAGCAGTGATTTTTACAGATCATACAAATAAAGGCAATCGTTCAAACTGCATTCCTCGTCATCGTATATTAATAATCGTTGTAATAAAATTTACAGCACCTAAAATAGAAGAAACACCAGCTAAGTGTAAGGAAAAAATAGCTAAGTCAACTGAACCTCCAGCATGGGCTAAATTTCT	0	0	0	0	0	0	0	0	0	166	0	0	0	0	0	0	0	0	0	0	0	0	0	0	0	0	0	0	0	0	0	0	0	0	0	0	0	0	0	0	0	0	0
KU720383.1_Pyrgulopsis_hualapaiensis,conicus,micrococcus	97.97	1	166		Group C	>Sequence_7726 TGGTATAGAATAGGATCACCTCCGCCAGCAGGATCAAAAAAAGCAGTATTAAAGTTTCGATCTGTTAAAAGTATTGTAATAGCACCGGCCAGAACGGGGAGAGATAATAGGAGTAAAATAGTAGTGATTTTTACAGATCATACAAATAAAGGCAATCGTTCAAACTGCATTCCTCGTCATCGTATATTAATAATCGTTGTAATAAAATTTACAGCACCTAAAATAGAAGAAACACCAGCTAAGTGTAAGGAAAAAATAGCTAAGTCAACTGAACCTCCAGCATGGGCTAAATTTCT	0	0	0	0	0	0	0	0	0	166	0	0	0	0	0	0	0	0	0	0	0	0	0	0	0	0	0	0	0	0	0	0	0	0	0	0	0	0	0	0	0	0	0
KU720383.1_Pyrgulopsis_hualapaiensis,conicus,micrococcus	97.97	1	152		Group C	>Sequence_8138 TGGTATAGAATAGGATCACCTCCGCCAGCAGGATCAAAAAAAGCAGTATTAAAGTTTCGATCTATTAAAAGTATTGTAATAGCACCGGCCAGAACGGGGAGAGATAATAGGAGTAAAATAGCAGTGATTTTTACAGATCATACAAATAAAGGCAATCGTTCAAACTGCATTCCTCGTCATCGTATATTAATAATCGTTGTAATAAATTTTACAGCACCTAAAATAGAAGAAACACCAGCTAAGTGTAAGGAAAAAATAGCTAAGTCAACTGAACCTCCAGCATGGGCTAAATTTCT	0	0	0	0	0	0	0	0	152	0	0	0	0	0	0	0	0	0	0	0	0	0	0	0	0	0	0	0	0	0	0	0	0	0	0	0	0	0	0	0	0	0	0
KU720383.1_Pyrgulopsis_hualapaiensis,conicus,micrococcus	97.97	1	140		Group C	>Sequence_8572 TGGTATAGAATAGGATCACCTCCGCCAGCAGGATCAAAAAAAGCAGTATTAAAGTTTCGATCTGTTAAAAGTATTGTAATAGCACCGGCCAGAACGGGGAGAGATAATAGGAGTAAAATAGCAGTGATTTTTACAGATCATACAAATAAAGGCAATCGTTCAAACTGCATTCCTCGTCATCGTATATTAATAATCGTTGTAATAAAATTTACAGCACCTAAAATAGAAGAAACACCAGCAAAGTGTAAGGAAAAAATAGCTAAGTCAACTGAACCTCCAGCATGGGCTAAATTTCT	0	0	0	0	0	0	0	0	0	140	0	0	0	0	0	0	0	0	0	0	0	0	0	0	0	0	0	0	0	0	0	0	0	0	0	0	0	0	0	0	0	0	0
KU720383.1_Pyrgulopsis_hualapaiensis,conicus,micrococcus	97.97	1	136		Group C	>Sequence_8722 TGGTATAGAATAGGATCACCTCCGCCAGCAGGATCAAAAAAAGCAGTATTAAAGTTTCGATCTGTTAAAAGTATTGTAATAGCACCGGCCAGAACGGGGAGAGATAATATGAGTAAAATAGCAGTGATTTTTACAGATCATACAAATAAAGGCAATCGTTCAAACTGCATTCCTCGTCATCGTATATTAATAATCGTTGTAATAAAATTTACAGCACCTAAAATAGAAGAAACACCAGCTAAGTGTAAGGAAAAAATAGCTAAGTCAACTGAACCTCCAGCATGGGCTAAATTTCT	0	0	0	0	0	0	0	0	0	0	136	0	0	0	0	0	0	0	0	0	0	0	0	0	0	0	0	0	0	0	0	0	0	0	0	0	0	0	0	0	0	0	0
KU720383.1_Pyrgulopsis_hualapaiensis,conicus,micrococcus	97.97	1	122		Group C	>Sequence_9241 TGGTATAGAATAGGATCACCTCCGCCAGCAGGATCAAAAAAAGCAGTATTAAAGTTTCGATCTGTTAAAAGTATTGTAATAGCACCGGCCAGAACGGGGAGAGATAATAGGAGTAAAATAGCAGTGATTTTTACAGATCATACATATAAAGGCAATCGTTCAAACTGCATTCCTCGTCATCGTATATTAATAATCGTTGTAATAAAATTTACAGCACCTAAAATAGAAGAAACACCAGCTAAGTGTAAGGAAAAAATAGCTAAGTCAACTGAACCTCCAGCATGGGCTAAATTTCT	0	0	0	0	0	0	0	0	0	0	0	0	0	0	0	0	0	0	0	0	122	0	0	0	0	0	0	0	0	0	0	0	0	0	0	0	0	0	0	0	0	0	0
KU720383.1_Pyrgulopsis_hualapaiensis,conicus,micrococcus	97.97	1	95		Group C	>Sequence_10594 TGGTATAGAATAGGATCACCTCCGCCAGCATGATCAAAAAAAGCAGTATTAAAGTTTCGATCTGTTAAAAGTATTGTAATAGCACCGGCCAGAACGGGGAGAGATAATAGGAGTAAAATAGCAGTGATTTTTACAGATCATACAAATAAAGGCAATCGTTCAAACTGCATTCCTCGTCATCGTATATTAATAATCGTTGTAATAAAATTTACAGCACCTAAAATAGAAGAAACACCAGCTAAGTGTAAGGAAAAAATAGCTAAGTCAACTGAACCTCCAGCATGGGCTAAATTTCT	0	0	0	0	0	0	0	0	0	95	0	0	0	0	0	0	0	0	0	0	0	0	0	0	0	0	0	0	0	0	0	0	0	0	0	0	0	0	0	0	0	0	0
KU720383.1_Pyrgulopsis_hualapaiensis,conicus,micrococcus	97.97	1	83		Group C	>Sequence_11394 TGGTATAGAATATGATCACCTCCGCCAGCAGGATCAAAAAAAGCAGTATTAAAGTTTCGATCTGTTAAAAGTATTGTAATAGCACCGGCCAGAACGGGGAGAGATAATAGGAGTAAAATAGCAGTGATTTTTACAGATCATACAAATAAAGGCAATCGTTCAAACTGCATTCCTCGTCATCGTATATTAATAATCGTTGTAATAAAATTTACAGCACCTAAAATAGAAGAAACACCAGCTAAGTGTAAGGAAAAAATAGCTAAGTCAACTGAACCTCCAGCATGGGCTAAATTTCT	0	0	0	0	0	0	0	0	83	0	0	0	0	0	0	0	0	0	0	0	0	0	0	0	0	0	0	0	0	0	0	0	0	0	0	0	0	0	0	0	0	0	0
KU720383.1_Pyrgulopsis_hualapaiensis,conicus,micrococcus	97.97	1	75		Group C	>Sequence_12049 TGGTATAGAATAGGATCACCTCCGCCAGCAGGATCAAAAAAAGCAGTATTAAAGTTTCGATCTGTTAAAAGTATTGTAATAGCACCGGCCAGAACGGGGAGAGATAATAGGAGTAAAATAGCAGTGATTTTTATAGATCATACAAATAAAGGCAATCGTTCAAACTGCATTCCTCGTCATCGTATATTAATAATCGTTGTAATAAAATTTACAGCACCTAAAATAGAAGAAACACCAGCTAAGTGTAAGGAAAAAATAGCTAAGTCAACTGAACCTCCAGCATGGGCTAAATTTCT	0	0	0	0	0	0	0	0	0	0	0	75	0	0	0	0	0	0	0	0	0	0	0	0	0	0	0	0	0	0	0	0	0	0	0	0	0	0	0	0	0	0	0
Pyrgulopsis thompsoni Ptho1, Ptho2	100	15	326382		Group D	>Sequence_10 TGGTATAAGATAGGGTCACCCCCGCCAGCAGGGTCAAAAAAAGCAGTATTAAAGTTTCGATCTGTTAAAAGTATTGTAATAGCACCGGCCAGAACGGGGAGGGATAATAAGAGTAAAATAGCAGTGATTTTTACAGATCATACAAATAAAGGCAATCGTTCAAACTGCATTCCTCGTCATCGTATGTTAATAATCGTTGTAATAAAATTTACAGCACCTAAAATAGAAGAAACACCAGCTAAGTGTAGGGAAAAAATAGCTAAGTCAACTGAACCTCCAGCATGGGCTAAATTTCT	0	0	0	0	0	0	1075	286	19120	14202	1854	5645	0	0	75766	0	3463	110	0	188646	0	0	0	0	0	19	0	0	0	0	0	0	0	0	0	0	0	0	0	0	0	0	0
Pyrgulopsis thompsoni Ptho1, Ptho2	99.66	1	17773		Group D	>Sequence_271 TGGTATAAGATAGGGTCACCCCCGCCAGCAGGGTCAAAAAAAGCAGTATTAAAGTTTCGATCTGTTAAAAGTATTGTAATAGCACCGGCCAGAACGGGGAGGGATAATAAGAGTAAAATAGCAGTGATTTTTACAGATCATACAAATAAAGGCAATCGTTCAAACTGCATTCCTCGTCATCGTATGTTAATAATGGTTGTAATAAAATTTACAGCACCTAAAATAGAAGAAACACCAGCTAAGTGTAGGGAAAAAATAGCTAAGTCAACTGAACCTCCAGCATGGGCTAAATTTCT	0	0	0	0	0	0	0	0	0	0	0	0	0	0	17773	0	0	0	0	0	0	0	0	0	0	0	0	0	0	0	0	0	0	0	0	0	0	0	0	0	0	0	0
Pyrgulopsis thompsoni Ptho1, Ptho2	99.66	1	12821		Group D	>Sequence_371 TGGTATAAGATAGGGTCACCCCCGCCAGCAGGGTCAAAAAAAGCAGTATTAAAGTTTCGATCTGTTAAAAGTATTGTAATAGCACCAGCCAGAACGGGGAGGGATAATAAGAGTAAAATAGCAGTGATTTTTACAGATCATACAAATAAAGGCAATCGTTCAAACTGCATTCCTCGTCATCGTATGTTAATAATCGTTGTAATAAAATTTACAGCACCTAAAATAGAAGAAACACCAGCTAAGTGTAGGGAAAAAATAGCTAAGTCAACTGAACCTCCAGCATGGGCTAAATTTCT	0	0	0	0	0	0	0	0	0	0	0	0	0	0	0	0	0	0	0	12821	0	0	0	0	0	0	0	0	0	0	0	0	0	0	0	0	0	0	0	0	0	0	0
Pyrgulopsis thompsoni Ptho1, Ptho2	99.66	5	2944		Group D	>Sequence_1034 TGGTATAAGATAGGGTCACCCCCGCCAGCGGGGTCAAAAAAAGCAGTATTAAAGTTTCGATCTGTTAAAAGTATTGTAATAGCACCGGCCAGAACGGGGAGGGATAATAAGAGTAAAATAGCAGTGATTTTTACAGATCATACAAATAAAGGCAATCGTTCAAACTGCATTCCTCGTCATCGTATGTTAATAATCGTTGTAATAAAATTTACAGCACCTAAAATAGAAGAAACACCAGCTAAGTGTAGGGAAAAAATAGCTAAGTCAACTGAACCTCCAGCATGGGCTAAATTTCT	0	0	0	0	0	0	0	8	1737	1116	0	0	0	0	0	0	0	0	0	0	0	0	0	0	0	0	0	0	0	0	0	0	0	0	0	0	0	0	0	0	0	0	0
Pyrgulopsis thompsoni Ptho1, Ptho2	99.66	2	2049		Group D	>Sequence_1461 TGGTATAAGATAGGGTCACCCCCGCCAGCAGGGTCAAAAAAAGCAGTATTAAAGTTTCGATCTGTTAAAAGTATTGTAATAGCACCGGCCAGAACGGGGAGGGATAATAAGAGTAAAATAGCAGTGATTTTTACAGATCATACAAATAAAGGCAATCGTTCAAACTGCATTCCTCGTCATCGTATGTTAATAATCGTTGTAATAAAATTTACAGCACCTAAAATAGAAGAAACACCAGCTAAGTGTAGGGAAAAAATAGCTAAATCAACTGAACCTCCAGCATGGGCTAAATTTCT	0	0	0	0	0	0	0	0	0	0	0	1237	0	0	0	0	812	0	0	0	0	0	0	0	0	0	0	0	0	0	0	0	0	0	0	0	0	0	0	0	0	0	0
Pyrgulopsis thompsoni Ptho1, Ptho2	99.66	1	1561		Group D	>Sequence_1788 TGGTATAAGATAGGGTCACCCCCGCCAGCAGGGTCAAAAAAAGCAGTATTAAAGTTTCGATCTGTTAAAAGTATTGTAATAGCACCGGACAGAACGGGGAGGGATAATAAGAGTAAAATAGCAGTGATTTTTACAGATCATACAAATAAAGGCAATCGTTCAAACTGCATTCCTCGTCATCGTATGTTAATAATCGTTGTAATAAAATTTACAGCACCTAAAATAGAAGAAACACCAGCTAAGTGTAGGGAAAAAATAGCTAAGTCAACTGAACCTCCAGCATGGGCTAAATTTCT	0	0	0	0	0	0	0	0	0	0	0	0	0	0	0	0	0	0	0	1561	0	0	0	0	0	0	0	0	0	0	0	0	0	0	0	0	0	0	0	0	0	0	0
Pyrgulopsis thompsoni Ptho1, Ptho2	99.66	5	1094		Group D	>Sequence_2312 TGGTATAAGATAGGGTCACCCCCGCCAGCAGGGTCAAAAAAAGCAGTATTAAAGTTTCGATCTGTTAAAAGTATTGTAATAGCACCGGCCAGAACGGGGAGGGATAATAAGAGTAAAATAGCAGTGATTTTTACAGATCATACAAATAAAGGCAATCGTTCAAACTACATTCCTCGTCATCGTATGTTAATAATCGTTGTAATAAAATTTACAGCACCTAAAATAGAAGAAACACCAGCTAAGTGTAGGGAAAAAATAGCTAAGTCAACTGAACCTCCAGCATGGGCTAAATTTCT	0	0	0	0	0	0	0	0	131	48	8	0	0	0	254	0	0	0	0	653	0	0	0	0	0	0	0	0	0	0	0	0	0	0	0	0	0	0	0	0	0	0	0
Pyrgulopsis thompsoni Ptho1, Ptho2	99.66	1	895		Group D	>Sequence_2663 TGGTATAAGATAGGGTCACCCCCGCCAGCAGGGTCAAAAAAAGCAGTATTAAATTTTCGATCTGTTAAAAGTATTGTAATAGCACCGGCCAGAACGGGGAGGGATAATAAGAGTAAAATAGCAGTGATTTTTACAGATCATACAAATAAAGGCAATCGTTCAAACTGCATTCCTCGTCATCGTATGTTAATAATCGTTGTAATAAAATTTACAGCACCTAAAATAGAAGAAACACCAGCTAAGTGTAGGGAAAAAATAGCTAAGTCAACTGAACCTCCAGCATGGGCTAAATTTCT	0	0	0	0	0	0	0	0	0	0	0	0	0	0	0	0	0	0	0	895	0	0	0	0	0	0	0	0	0	0	0	0	0	0	0	0	0	0	0	0	0	0	0
Pyrgulopsis thompsoni Ptho1, Ptho2	99.66	7	814		Group D	>Sequence_2819 TGGTATAAGATAGGGTCACCCCCACCAGCAGGGTCAAAAAAAGCAGTATTAAAGTTTCGATCTGTTAAAAGTATTGTAATAGCACCGGCCAGAACGGGGAGGGATAATAAGAGTAAAATAGCAGTGATTTTTACAGATCATACAAATAAAGGCAATCGTTCAAACTGCATTCCTCGTCATCGTATGTTAATAATCGTTGTAATAAAATTTACAGCACCTAAAATAGAAGAAACACCAGCTAAGTGTAGGGAAAAAATAGCTAAGTCAACTGAACCTCCAGCATGGGCTAAATTTCT	0	0	0	0	0	0	6	0	71	38	0	19	0	0	203	0	14	0	0	463	0	0	0	0	0	0	0	0	0	0	0	0	0	0	0	0	0	0	0	0	0	0	0
Pyrgulopsis thompsoni Ptho1, Ptho2	99.66	8	797		Group D	>Sequence_2840 TGGTATAAGATAGGGTCACCCCCGCCAGCAGGGTCAAAAAAAGCAGTATTAAAGTTTCGATCTGTTAAAAGTATTGTAATAGCACCGGCCAGAACGGGGAGGGATAATAAGAGTAAAATAGCAGTGATTTTTACAGATCATACAAATAAAGGCAATCGTTCAAACTGCATTCCTCGTCATCATATGTTAATAATCGTTGTAATAAAATTTACAGCACCTAAAATAGAAGAAACACCAGCTAAGTGTAGGGAAAAAATAGCTAAGTCAACTGAACCTCCAGCATGGGCTAAATTTCT	0	0	0	0	0	0	5	0	105	22	0	14	0	0	227	0	12	0	0	395	0	0	0	0	0	0	0	0	0	0	0	0	0	0	0	0	0	0	0	0	0	0	0
Pyrgulopsis thompsoni Ptho1, Ptho2	99.66	2	775		Group D	>Sequence_2919 TGGTATAAGATAGGGTCACCCCCGCCAGCAGGGTCAAAAAAAGTAGTATTAAAGTTTCGATCTGTTAAAAGTATTGTAATAGCACCGGCCAGAACGGGGAGGGATAATAAGAGTAAAATAGCAGTGATTTTTACAGATCATACAAATAAAGGCAATCGTTCAAACTGCATTCCTCGTCATCGTATGTTAATAATCGTTGTAATAAAATTTACAGCACCTAAAATAGAAGAAACACCAGCTAAGTGTAGGGAAAAAATAGCTAAGTCAACTGAACCTCCAGCATGGGCTAAATTTCT	0	0	0	0	0	0	0	0	0	0	0	0	0	0	201	0	0	0	0	574	0	0	0	0	0	0	0	0	0	0	0	0	0	0	0	0	0	0	0	0	0	0	0
Pyrgulopsis thompsoni Ptho1, Ptho2	99.66	1	720		Group D	>Sequence_3046 TGGTATAAGATAGGGTCACCCCCGCCAGCAGGGTCAAAAAAAGCAGTATTAAAGTTTCGATCTGTTAAAAGTATTGTAATAGCACCGGCCAGAACGGGGAGGGATAATAAGAGTAAAATAGCAGTGATTTTTACAGATCATACAAATAAAGGCAATCGTTCAAACTGCATTCCTCGTCATCGTATGTTAATAATCGTTGTAATAAAATTTACAGCACCTAAAATAGAAGAAACACCAGCTAAGTGTAGCGAAAAAATAGCTAAGTCAACTGAACCTCCAGCATGGGCTAAATTTCT	0	0	0	0	0	0	0	0	0	0	0	0	0	0	720	0	0	0	0	0	0	0	0	0	0	0	0	0	0	0	0	0	0	0	0	0	0	0	0	0	0	0	0
Pyrgulopsis thompsoni Ptho1, Ptho2	99.66	5	710		Group D	>Sequence_3072 TGGTATAAGATAGGGTCACCCCCGCCAACAGGGTCAAAAAAAGCAGTATTAAAGTTTCGATCTGTTAAAAGTATTGTAATAGCACCGGCCAGAACGGGGAGGGATAATAAGAGTAAAATAGCAGTGATTTTTACAGATCATACAAATAAAGGCAATCGTTCAAACTGCATTCCTCGTCATCGTATGTTAATAATCGTTGTAATAAAATTTACAGCACCTAAAATAGAAGAAACACCAGCTAAGTGTAGGGAAAAAATAGCTAAGTCAACTGAACCTCCAGCATGGGCTAAATTTCT	0	0	0	0	0	0	0	0	53	34	0	19	0	0	221	0	0	0	0	383	0	0	0	0	0	0	0	0	0	0	0	0	0	0	0	0	0	0	0	0	0	0	0
Pyrgulopsis thompsoni Ptho1, Ptho2	99.66	4	701		Group D	>Sequence_3092 TGGTATAAGATAGGGTCACCCCCGCCAGCAGGGTCAAAAAAAGCAGTATTAAAGTTTCGATCTGTTAAAAGTATTGTAATAGCACCGGCCAGAACGGGGAGGGATAATAAGAGTAAAATAGCAGTGATTTTTACAGATCATACAAATAAAGGCAATCGTTCAAACTGCATTCCTCGTCATCGTATGTTAATAATCGTTGTAATAAAATTTACAGCACCTAAAATAGAAGAAACACCAGCTAAGTGTAGGGAAAAAATAGCTAAGTCAACTGAACCTCCAACATGGGCTAAATTTCT	0	0	0	0	0	0	0	0	154	24	0	0	0	0	205	0	0	0	0	318	0	0	0	0	0	0	0	0	0	0	0	0	0	0	0	0	0	0	0	0	0	0	0
Pyrgulopsis thompsoni Ptho1, Ptho2	99.66	1	435		Group D	>Sequence_4264 TGGTATAAGATAGGGTCACCCCCGCCAGCAGGGTCAAAAAAAGCAGTATTAAAGTTTCGATCTGTTAAAAGTATTGTAATAGCACCGGCCAGAACTGGGAGGGATAATAAGAGTAAAATAGCAGTGATTTTTACAGATCATACAAATAAAGGCAATCGTTCAAACTGCATTCCTCGTCATCGTATGTTAATAATCGTTGTAATAAAATTTACAGCACCTAAAATAGAAGAAACACCAGCTAAGTGTAGGGAAAAAATAGCTAAGTCAACTGAACCTCCAGCATGGGCTAAATTTCT	0	0	0	0	0	0	0	0	0	435	0	0	0	0	0	0	0	0	0	0	0	0	0	0	0	0	0	0	0	0	0	0	0	0	0	0	0	0	0	0	0	0	0
Pyrgulopsis thompsoni Ptho1, Ptho2	99.66	1	392		Group D	>Sequence_4582 TGGTATAAGATAGGGTCACCCCCGCCAGCAGGGTAAAAAAAAGCAGTATTAAAGTTTCGATCTGTTAAAAGTATTGTAATAGCACCGGCCAGAACGGGGAGGGATAATAAGAGTAAAATAGCAGTGATTTTTACAGATCATACAAATAAAGGCAATCGTTCAAACTGCATTCCTCGTCATCGTATGTTAATAATCGTTGTAATAAAATTTACAGCACCTAAAATAGAAGAAACACCAGCTAAGTGTAGGGAAAAAATAGCTAAGTCAACTGAACCTCCAGCATGGGCTAAATTTCT	0	0	0	0	0	0	0	0	0	0	0	0	0	0	0	0	0	0	0	392	0	0	0	0	0	0	0	0	0	0	0	0	0	0	0	0	0	0	0	0	0	0	0
Pyrgulopsis thompsoni Ptho1, Ptho2	99.66	1	387		Group D	>Sequence_4621 TGGTATAAGATAGGGTCACCCCCGCCAGTAGGGTCAAAAAAAGCAGTATTAAAGTTTCGATCTGTTAAAAGTATTGTAATAGCACCGGCCAGAACGGGGAGGGATAATAAGAGTAAAATAGCAGTGATTTTTACAGATCATACAAATAAAGGCAATCGTTCAAACTGCATTCCTCGTCATCGTATGTTAATAATCGTTGTAATAAAATTTACAGCACCTAAAATAGAAGAAACACCAGCTAAGTGTAGGGAAAAAATAGCTAAGTCAACTGAACCTCCAGCATGGGCTAAATTTCT	0	0	0	0	0	0	0	0	0	0	0	0	0	0	0	0	0	0	0	387	0	0	0	0	0	0	0	0	0	0	0	0	0	0	0	0	0	0	0	0	0	0	0
Pyrgulopsis thompsoni Ptho1, Ptho2	99.66	2	382		Group D	>Sequence_4652 TGGTATAAGATAGGGTCACCCCCGCCAGCAGGGTCAAAAAAAGCAGTATTAAAGTTTCGATCTGTTAAAAGTATTGTAATAGCACCGGCCAGAACGGGGAGGGATAATAAGAGTAAAATAGCAGTGATTTTTACAGATCATACAAATAAAGGCAATCATTCAAACTGCATTCCTCGTCATCGTATGTTAATAATCGTTGTAATAAAATTTACAGCACCTAAAATAGAAGAAACACCAGCTAAGTGTAGGGAAAAAATAGCTAAGTCAACTGAACCTCCAGCATGGGCTAAATTTCT	0	0	0	0	0	0	0	0	0	0	0	0	0	0	156	0	0	0	0	226	0	0	0	0	0	0	0	0	0	0	0	0	0	0	0	0	0	0	0	0	0	0	0
Pyrgulopsis thompsoni Ptho1, Ptho2	99.66	1	333		Group D	>Sequence_5108 TGGTATAAGATAGGGTCACCCCCGCCAGCAGGGTCAAAAAAAGCAGTATTAAAGTTTCGATCTGTTAAAAGTATTGTAATAGCACCAGCCAGAACGGGGAGGGATAATAAGAGTAAAATAGCAGTGATTTTTACAGATCATACAAATAAAGGCAATCGTTCAAACTGCATTCCTCGTCATCGTATGTTAATAATCGTTGTAATAAAATTTATAGCACCTAAAATAGAAGAAACACCAGCTAAGTGTAGGGAAAAAATAGCTAAGTCAACTGAACCTCCAGCATGGGCTAAATTTCT	0	0	0	0	0	0	0	0	0	0	0	0	0	0	0	0	0	0	0	333	0	0	0	0	0	0	0	0	0	0	0	0	0	0	0	0	0	0	0	0	0	0	0
Pyrgulopsis thompsoni Ptho1, Ptho2	99.66	1	253		Group D	>Sequence_6045 TGGTATAAGATAGGGTCACCCCCGCCAGCAGGGTCAAAAAAAGCAGTATTAAAGTTTCGATCTGTTAAAAGTATTGTAATAGCACCGGCCAGAACGGGGAGGGATAATAAGAGTAAAATAGCAGTGATTTTTACGGATCATACAAATAAAGGCAATCGTTCAAACTGCATTCCTCGTCATCGTATGTTAATAATCGTTGTAATAAAATTTACAGCACCTAAAATAGAAGAAACACCAGCTAAGTGTAGGGAAAAAATAGCTAAGTCAACTGAACCTCCAGCATGGGCTAAATTTCT	0	0	0	0	0	0	0	0	0	0	0	0	0	0	253	0	0	0	0	0	0	0	0	0	0	0	0	0	0	0	0	0	0	0	0	0	0	0	0	0	0	0	0
Pyrgulopsis thompsoni Ptho1, Ptho2	99.66	1	249		Group D	>Sequence_6107 TGGTATAAGATAGGGTCACCCCCGCCAGCAGGGTCAAAAAAAGCAGTATTAAAGTTTCGATCTGTTAAAAGTATTGTAATAGCACCGGCCAGAACGGGGAGGGATAATAAGAGTAAAATAGCAGTGATTTTTACAGATCATACAAATAAAGACAATCGTTCAAACTGCATTCCTCGTCATCGTATGTTAATAATCGTTGTAATAAAATTTACAGCACCTAAAATAGAAGAAACACCAGCTAAGTGTAGGGAAAAAATAGCTAAGTCAACTGAACCTCCAGCATGGGCTAAATTTCT	0	0	0	0	0	0	0	0	0	0	0	0	0	0	0	0	0	0	0	249	0	0	0	0	0	0	0	0	0	0	0	0	0	0	0	0	0	0	0	0	0	0	0
Pyrgulopsis thompsoni Ptho1, Ptho2	99.66	1	196		Group D	>Sequence_6996 TGGTATAAGATAGGGTCACCCCCGCCAGCAGGGTCAAAAAAAGCAGTATTAAAGTTTCGATCTGTTAAAAGTATTGTAATAGCACCGGCCAGAACGGGGAGGGATAATAAGAGTAAAATAGCAGTGATTTTTACAGATCATACAAATAAAGGCAATCGTTCAAACTGTATTCCTCGTCATCGTATGTTAATAATCGTTGTAATAAAATTTACAGCACCTAAAATAGAAGAAACACCAGCTAAGTGTAGGGAAAAAATAGCTAAGTCAACTGAACCTCCAGCATGGGCTAAATTTCT	0	0	0	0	0	0	0	0	0	0	196	0	0	0	0	0	0	0	0	0	0	0	0	0	0	0	0	0	0	0	0	0	0	0	0	0	0	0	0	0	0	0	0
Pyrgulopsis thompsoni Ptho1, Ptho2	99.66	1	173		Group D	>Sequence_7545 TGGTATAAGATAGGGTCACCCCCGCCAGCAGGGTCAACAAAAGCAGTATTAAAGTTTCGATCTGTTAAAAGTATTGTAATAGCACCGGCCAGAACGGGGAGGGATAATAAGAGTAAAATAGCAGTGATTTTTACAGATCATACAAATAAAGGCAATCGTTCAAACTGCATTCCTCGTCATCGTATGTTAATAATCGTTGTAATAAAATTTACAGCACCTAAAATAGAAGAAACACCAGCTAAGTGTAGGGAAAAAATAGCTAAGTCAACTGAACCTCCAGCATGGGCTAAATTTCT	0	0	0	0	0	0	0	0	0	0	0	0	0	0	0	0	0	0	0	173	0	0	0	0	0	0	0	0	0	0	0	0	0	0	0	0	0	0	0	0	0	0	0
Pyrgulopsis thompsoni Ptho1, Ptho2	99.66	1	170		Group D	>Sequence_7617 TGGTATAAGATAGGGTCACCCCCGCCAGCAGGGTCAAAAAAAGCAGTATTAAAGTTTCGATCTGTTAAAAGTATTGTAATAGCACCGGCCAGAACGGGGAGGGATAATAAGAGTAAAATAGCAGTGATTTTTACAGATCATACAAATAAAGGCAATCGTTCAAACTGCATTCCTCGTCATCGTATGTTAATAATCGTTGTAATAAAATTTACAGCACCAAAAATAGAAGAAACACCAGCTAAGTGTAGGGAAAAAATAGCTAAGTCAACTGAACCTCCAGCATGGGCTAAATTTCT	0	0	0	0	0	0	0	0	0	0	0	0	0	0	0	0	0	0	0	170	0	0	0	0	0	0	0	0	0	0	0	0	0	0	0	0	0	0	0	0	0	0	0
Pyrgulopsis thompsoni Ptho1, Ptho2	99.66	1	169		Group D	>Sequence_7636 TGGTATAAGATAGGGTCGCCCCCGCCAGCAGGGTCAAAAAAAGCAGTATTAAAGTTTCGATCTGTTAAAAGTATTGTAATAGCACCGGCCAGAACGGGGAGGGATAATAAGAGTAAAATAGCAGTGATTTTTACAGATCATACAAATAAAGGCAATCGTTCAAACTGCATTCCTCGTCATCGTATGTTAATAATCGTTGTAATAAAATTTACAGCACCTAAAATAGAAGAAACACCAGCTAAGTGTAGGGAAAAAATAGCTAAGTCAACTGAACCTCCAGCATGGGCTAAATTTCT	0	0	0	0	0	0	0	0	0	0	0	0	0	0	0	169	0	0	0	0	0	0	0	0	0	0	0	0	0	0	0	0	0	0	0	0	0	0	0	0	0	0	0
Pyrgulopsis thompsoni Ptho1, Ptho2	99.66	2	169		Group D	>Sequence_7638 TGGTATAAGATAGGGTCACCCCCGCCAGCAGGGTCAAAAAAAGCAGTATTAAAGTTTCGATCTGTTAAAAGTATTGTAATAGCACCGGCCAGAACGGGGAGGGATAATAAGAGTAAAATAGCAGTGATTTTTACAGATCATACAAATAAAGGCAATCGTTCAAACTGCATTCCTCGTCATCGTATGTTAATAATCGTTGTAATAAAATTTACAGCACCTAAAATAGAAGAAACACCAGCTAGGTGTAGGGAAAAAATAGCTAAGTCAACTGAACCTCCAGCATGGGCTAAATTTCT	0	0	0	0	0	0	0	0	0	0	0	0	0	0	0	0	0	0	0	0	0	0	26	0	143	0	0	0	0	0	0	0	0	0	0	0	0	0	0	0	0	0	0
Pyrgulopsis thompsoni Ptho1, Ptho2	99.66	1	167		Group D	>Sequence_7691 TGGTATAAGATAGGGTCACCCCCGCCAGCAGGGTCAAAAAAAGCAGTATTAAAGTTTCGATCTGTTAAAAGTATTGTAATAGCACCGGCCAGAACGGGGAGGGATAATAAGAGTAAAATAGCAGTGATTTTTACAGATCATACAAATAAAGGCAATCGTTCAAACTGCATTCCTCGTCATCGTATGTTAATAATCGTTGTAATAAAATTTACAGCACCTAAAATAGAAGAAACACCAGCTAAGTGTAGGGAAAAAATAGTTAAGTCAACTGAACCTCCAGCATGGGCTAAATTTCT	0	0	0	0	0	0	0	0	0	167	0	0	0	0	0	0	0	0	0	0	0	0	0	0	0	0	0	0	0	0	0	0	0	0	0	0	0	0	0	0	0	0	0
Pyrgulopsis thompsoni Ptho1, Ptho2	99.66	1	160		Group D	>Sequence_7908 TGGTATAAGATAGGGTCACCCCCGCCAGCAGGGTCAAAAAAAGCAGTATTAAAGTTTCGATCTGTTAAAAGTATTGTAATAGCACCGGCCAGAACGGGGAGGGATAATAAGAGTAAAATAGCAGTGATTTTTACAGATCATACAAATAAAGTCAATCGTTCAAACTGCATTCCTCGTCATCGTATGTTAATAATCGTTGTAATAAAATTTACAGCACCTAAAATAGAAGAAACACCAGCTAAGTGTAGGGAAAAAATAGCTAAGTCAACTGAACCTCCAGCATGGGCTAAATTTCT	0	0	0	0	0	0	0	0	0	160	0	0	0	0	0	0	0	0	0	0	0	0	0	0	0	0	0	0	0	0	0	0	0	0	0	0	0	0	0	0	0	0	0
Pyrgulopsis thompsoni Ptho1, Ptho2	99.66	1	155		Group D	>Sequence_8072 TGGTATAAGATAGGGTCACCCCCGCCAGCAGGGTCAAAAAAAGCAGTATTAAAGTTTCGATCTGTTAAAAGTATTGTAATAGCACCGGCCAGAACGGGGAGGGATAATAAGAGTAAAATAGCAGTGATTTTTACAGATCATACAAATAAAGGCAATCGTTCAAACTGCACTCCTCGTCATCGTATGTTAATAATCGTTGTAATAAAATTTACAGCACCTAAAATAGAAGAAACACCAGCTAAGTGTAGGGAAAAAATAGCTAAGTCAACTGAACCTCCAGCATGGGCTAAATTTCT	0	0	0	0	0	0	0	0	0	0	0	0	0	0	0	0	0	0	0	0	0	0	0	0	0	0	0	0	0	0	0	0	0	0	0	0	0	0	0	0	0	0	0
Pyrgulopsis thompsoni Ptho1, Ptho2	99.66	1	148		Group D	>Sequence_8270 TGGTATAAGATAGGGTCACCCCCGCCAGCAGGGTCAAAAAAAGCAGTATTAAAGTTTCGATCTGTTAAAAGTATTGTAATAGCACCGGCCAGAACGGGGAGGGATAATAAGAGTAAAATAGCAGTGATTTTTACAGATCATACAAATAAAGGCAATCGTTCAAACTGCATTCCTCGTCATCGCATGTTAATAATCGTTGTAATAAAATTTACAGCACCTAAAATAGAAGAAACACCAGCTAAGTGTAGGGAAAAAATAGCTAAGTCAACTGAACCTCCAGCATGGGCTAAATTTCT	0	0	0	0	0	0	0	0	148	0	0	0	0	0	0	0	0	0	0	0	0	0	0	0	0	0	0	0	0	0	0	0	0	0	0	0	0	0	0	0	0	0	0
Pyrgulopsis thompsoni Ptho1, Ptho2	99.66	1	129		Group D	>Sequence_8979 TGGTATAAGATAGGGTCACCCCCGCCAGCAGGGTCAAAAAAAGCAGTATTAAAGTTTCGATATGTTAAAAGTATTGTAATAGCACCGGCCAGAACGGGGAGGGATAATAAGAGTAAAATAGCAGTGATTTTTACAGATCATACAAATAAAGGCAATCGTTCAAACTGCATTCCTCGTCATCGTATGTTAATAATCGTTGTAATAAAATTTACAGCACCTAAAATAGAAGAAACACCAGCTAAGTGTAGGGAAAAAATAGCTAAGTCAACTGAACCTCCAGCATGGGCTAAATTTCT	0	0	0	0	0	0	0	0	0	0	0	0	0	0	129	0	0	0	0	0	0	0	0	0	0	0	0	0	0	0	0	0	0	0	0	0	0	0	0	0	0	0	0
Pyrgulopsis thompsoni Ptho1, Ptho2	99.66	1	126		Group D	>Sequence_9066 TGGTATAAGATAGGGTCACCCCCGCCAGCAGGGTCAAAAAAAGCAGTATTAAAGTTTCGATCTGTTAAAAGTATTGTAATAGCACCGGCCAGAACGGGGAGGGATAATAAGAATAAAATAGCAGTGATTTTTACAGATCATACAAATAAAGGCAATCGTTCAAACTGCATTCCTCGTCATCGTATGTTAATAATGGTTGTAATAAAATTTACAGCACCTAAAATAGAAGAAACACCAGCTAAGTGTAGGGAAAAAATAGCTAAGTCAACTGAACCTCCAGCATGGGCTAAATTTCT	0	0	0	0	0	0	0	0	0	0	0	0	0	0	126	0	0	0	0	0	0	0	0	0	0	0	0	0	0	0	0	0	0	0	0	0	0	0	0	0	0	0	0
Pyrgulopsis thompsoni Ptho1, Ptho2	99.66	1	108		Group D	>Sequence_9870 TGGTATAAGATAGGGTCACCCCCGCCAGCAGGGTCAAAAAAAGCAGTATTAAAGTTTCGATCTGTTAAAAGTATTGTAATAGCACCGGCCAGAACGGGGAGGGATAATAAGAGTAAAATAGCTGTGATTTTTACAGATCATACAAATAAAGGCAATCGTTCAAACTGCATTCCTCGTCATCGTATGTTAATAATCGTTGTAATAAAATTTACAGCACCTAAAATAGAAGAAACACCAGCTAAGTGTAGGGAAAAAATAGCTAAGTCAACTGAACCTCCAGCATGGGCTAAATTTCT	0	0	0	0	0	0	0	0	0	0	0	0	0	0	108	0	0	0	0	0	0	0	0	0	0	0	0	0	0	0	0	0	0	0	0	0	0	0	0	0	0	0	0
Pyrgulopsis thompsoni Ptho1, Ptho2	99.66	1	77		Group D	>Sequence_11900 TGGTATAAGATAGGGTCACCCCCGCCAGCAGGGTCAAAAAAAGCAGTATTAAAGTTTCGATCTGTTAAAAGTATTGTAATAGCACCGGCCAGAACGGGGAGAGATAATAAGAGTAAAATAGCAGTGATTTTTACAGATCATACAAATAAAGGCAATCGTTCAAACTGCATTCCTCGTCATCGTATGTTAATAATCGTTGTAATAAAATTTACAGCACCTAAAATAGAAGAAACACCAGCTAAGTGTAGGGAAAAAATAGCTAAGTCAACTGAACCTCCAGCATGGGCTAAATTTCT	0	0	0	0	0	0	0	0	0	0	0	77	0	0	0	0	0	0	0	0	0	0	0	0	0	0	0	0	0	0	0	0	0	0	0	0	0	0	0	0	0	0	0
Pyrgulopsis thompsoni Ptho1, Ptho2	99.66	1	55		Group D	>Sequence_14242 TGGTATAAGATAGGGTCACCCCCGCCAGCGGGGTCAAAAAAAGAAGTATTAAAGTTTCGATCTGTTAAAAGTATTGTAATAGCACCGGCCAGAACGGGGAGGGATAATAAGAGTAAAATAGCAGTGATTTTTACAGATCATACAAATAAAGGCAATCGTTCAAACTGCATTCCTCGTCATCGTATGTTAATAATCGTTGTAATAAAATTTACAGCACCTAAAATAGAAGAAACACCAGCTAAGTGTAGGGAAAAAATAGCTAAGTCAACTGAACCTCCAGCATGGGCTAAATTTCT	0	0	0	0	0	0	0	0	0	55	0	0	0	0	0	0	0	0	0	0	0	0	0	0	0	0	0	0	0	0	0	0	0	0	0	0	0	0	0	0	0	0	0
	Total	33				Number of ASVs per site	0	0	0	0	1	0	3	4	21	20	8	10	2	1	16	3	6	2	1	18	4	1	1	1	1	4	0	0	0	0	1	0	0	0	0	3	0	0	0	0	0	0	0
[truncated: 99 more columns]

## Sheet: Supplementary Table 2 
Table S2
Sample ID	Landscape	Site Name	Latitude	Longitude
AZ_122019_ELSI_12	Camp Navajo	Elsie Spring 1	35.205	-111.777
AZ_112619_PIPE_07	Camp Navajo	Pipe Spring	35.2319	-111.861
AZ_122019_TAPN_16	Camp Navajo	Tappen Springs	35.1824	-111.783
AZ_091120_TAPP_06	Camp Navajo	Tappen Springs	35.1829	-111.782
UT_042120_OAKS_05	Camp Williams	Oak Springs	40.4304	-112.084
UT_042120_OAKS_06	Camp Williams	Oak Springs	40.4345	-112.084
UT_070221_BSAS_04	Escalante, S. UT	Boiling Sand Spring	37.114	-112.325
NV_042222_ALLE_32	Fallon	Allen Springs	39.2114	-118.726
NV_042422_BUCK_26	Fallon	Buck Brush Spring	39.7672	-117.978
NV_042022_CAPO_10	Fallon	Casey Pond 1	39.6812	-118.086
NV_042022_CAPO_11	Fallon	Casey Pond 2	39.6812	-118.086
NV_042622_COCA_29	Fallon	Coyote Canyon	39.545	-118.226
NV_042122_COLD_31	Fallon	Cold Spring	39.7753	-118.076
NV_05322_COYO_30	Fallon	Coyote	39.5523	-118.215
NV_042422_DEPO_09	Fallon	Dempsey Pond	39.7094	-118.063
NV_042322_EVAR_13	Fallon	E Valley Road 1	39.709	-118.014
NV_042322_EVAR_14	Fallon	E Valley Road 2	39.709	-118.01
NV_042322_EVAR_15	Fallon	E Valley Road 3	39.706	-118.007
NV_042322_HOCR_07	Fallon	Horse Creek 10	39.5189	-117.986
NV_042322_HOCR_56	Fallon	Horse Creek 5	39.5344	-118.021
NV_042322_HOCR_57	Fallon	Horse Creek 4	39.5386	-118.03
NV_042322_HOCR_58	Fallon	Horse Creek 9	39.5201	-117.992
NV_042322_HOCR_59	Fallon	Horse Creek 8	39.522	-118.003
NV_042322_HOCR_60	Fallon	Horse Creek 7	39.5242	-118.014
NV_042322_HOCR_61	Fallon	Horse Creek 6	39.5297	-118.015
NV_042022_HYWY_12	Fallon	HWY121 1	39.695	-118.079
NV_042022_HYWY_24	Fallon	HWY121 2	39.695	-118.075
NV_05222_LAPS_28	Fallon	La Plata Spring	39.4505	-118.314
NV_042122_NHDI_33	Fallon	153108611 NHD_ID	39.9347	-117.975
NV_042422_NHDI_34	Fallon	153108521 NHD_ID	39.773	-117.968
NV_042422_NHDI_35	Fallon	153108505 NHD_ID	39.7542	-117.998
NV_043022_NHDI_36	Fallon	153108480 NHD_ID	39.9219	-117.906
NV_042422_NHDI_37	Fallon	153108476 NHD_ID	39.7557	-117.993
NV_042122_NHDI_38	Fallon	153108457 NHD_ID	39.9072	-117.989
NV_043022_NHDI_39	Fallon	153108432 NHD_ID	39.8248	-117.911
NV_042422_NHDI_40	Fallon	153108418 NHD_ID	39.7599	-117.993
NV_043022_NHDI_41	Fallon	153108412 NHD_ID	39.9059	-117.895
NV_042422_NHDI_42	Fallon	153108382 NHD_ID	39.7592	-117.993
NV_043022_NHDI_43	Fallon	153108316 NHD_ID	39.9121	-117.89
NV_042422_NHDI_44	Fallon	153108303 NHD_ID	39.7608	-117.991
NV_043022_NHDI_45	Fallon	153108260 NHD_ID	39.8691	-117.843
NV_043022_NHDI_46	Fallon	153108255 NHD_ID	39.894	-117.855
NV_043022_NHDI_47	Fallon	153108184 NHD_ID	39.8043	-117.913
NV_043022_NHDI_48	Fallon	153108166 NHD_ID	39.8247	-117.908
NV_05122_NHDI_49	Fallon	153108160 NHD_ID	39.9114	-117.925
NV_042422_NHDI_50	Fallon	153108110 NHD_ID	39.7378	-118.033
NV_043022_NHDI_51	Fallon	153107821 NHD_ID	39.9157	-117.889
NV_043022_NHDI_52	Fallon	153107799 NHD_ID	39.8034	-117.918
NV_043022_NHDI_53	Fallon	153107779 NHD_ID	39.919	-117.898
NV_043022_NHDI_54	Fallon	153107694 NHD_ID	39.9241	-117.894
NV_042222_POND_17	Fallon	Pond1	39.6967	-118.06
NV_042022_POND_18	Fallon	Pond1_adjunct- Dixie Valley, NV	39.6966	-118.059
NV_042222_POND_19	Fallon	Pond4	39.6946	-118.052
NV_042022_POND_21	Fallon	Pond5	39.6939	-118.058
NV_042022_POND_22	Fallon	Pond6	39.6935	-118.042
NV_042522_SPLV_23	Fallon	Spring Lohatan Valley2	39.9042	-118.561
NV_042522_SRCS_55	Fallon	Shady Run Canyon Spring	39.7901	-118.232
NV_042222_STSP_27	Fallon	Stinking Spring	39.1737	-118.735
NV_042222_TEHO_20	Fallon	Terrell Hole	39.7015	-118.043
NV_042122_TOAD_01	Fallon	Toad 1	39.8034	-118.053
NV_042622_TOAD_02	Fallon	Toad 2	39.7945	-118.061
NV_042122_TOAD_03	Fallon	Toad 3	39.7883	-118.07
NV_042122_TOAD_04	Fallon	Toad 4	39.7824	-118.069
NV_042122_TOAD_05	Fallon	Toad 5	39.776	-118.072
NV_042122_TOAD_6	Fallon	Toad 6	39.7647	-118.085
NV_042022_TUPO_08	Fallon	Turley Pond	39.7647	-118.085
NV_042622_UNKN_25	Fallon	Unknown Maybe Pond3	39.695	-118.059
AZ_091719_HUCH_19	Huachuca	Huachuca Canyon	31.5124	-110.392
AZ_091719_MCLR_13	Huachuca	McClure Canyon 2	31.4751	-110.373
AZ_071019_MCLR_58	Huachuca	McClure Canyon 1	31.4747	-110.372
AZ_071019_MCLR_59	Huachuca	McClure Canyon 1	31.4747	-110.372
AZ_070720_MCTR_02	Huachuca	Miller Canyon Tombstone Resevior	31.4101	-110.283
AZ_092819_MESA_26	Huachuca	Mesa Tank Fort Huachuca 1	31.3904	-110.412
AZ_092819_MESA_43	Huachuca	Mesa Tank Fort Huachuca 2	31.3904	-110.412
AZ_080420_CAHC_03	Huachuca	Canelo Hills Ciegna	31.5623	-110.529
AZ_080819_CAVE_63	Huachuca	Cave Spring 1	31.4839	-110.366
AZ_080819_CAVE_64	Huachuca	Cave Spring 1	31.4839	-110.366
AZ_091919_CLNS_15	Huachuca	Collins Spring	31.4374	-110.455
AZ_071019_GCBP_56	Huachuca	Garden Canyon Broken Pipe Box	31.4588	-110.366
AZ_071019_GCBP_57	Huachuca	Garden Canyon Broken Pipe Box	31.4588	-110.366
AZ_080819_GCPG_65	Huachuca	Garden Canyon Pictograph site	31.4582	-110.369
AZ_091719_GRDN_05	Huachuca	Garden Canyon 1B	31.468	-110.36
AZ_091719_GRDN_07	Huachuca	Garden Canyon Picnic	31.4723	-110.353
AZ_091619_GRDN_12	Huachuca	Garden Canyon 3	31.4588	-110.366
AZ_091619_GRDN_23	Huachuca	Garden Canyon 6	31.4589	-110.368
AZ_020719_HUAC_01	Huachuca	Huachuca Canyon at Yellow Pipe	31.5244	-110.384
AZ_020719_HUAC_02	Huachuca	Lower Huachuca	31.5175	-110.389
AZ_020719_HUAC_04	Huachuca	Huachuca Canyon Downstream Yellow Pipe	31.5248	-110.384
AZ_020719_HUAC_05	Huachuca	Upper Huachuca 5	31.5106	-110.393
AZ_020719_HUAC_06	Huachuca	Unnamed Garden Canyon Spring	31.455	-110.379
AZ_020719_HUAC_07	Huachuca	Garden Canyon below Sand Box	31.475	-110.348
AZ_020719_HUAC_08	Huachuca	Garden Below Pictographs	31.458	-110.369
AZ_091719_HUCH_21	Huachuca	Huachuca Canyon below Tank	31.501	-110.411
AZ_071119_HUCU_54	Huachuca	Huachuca Canyon Upper Spring	31.5106	-110.393
AZ_071119_HUCU_55	Huachuca	Huachuca Canyon Upper Spring	31.5106	-110.393
AZ_092819_LMNT_29	Huachuca	Lone Mountain Tank	31.4183	-110.406
AZ_091919_LYLE_01	Huachuca	Lyle Tank	31.523	-110.495
AZ_091719_MOSS_14	Huachuca	Moss Falls	31.5021	-110.395
AZ_092619_RMSY_25	Huachuca	15050202-112-20	31.4318	-110.322
AZ_092619_RMSY_27	Huachuca	15050202-112-18	31.4459	-110.312
AZ_092619_RMSY_30	Huachuca	15050202-112-21	31.4254	-110.326
AZ_092619_RMSY_33	Huachuca	15050202-112-19	31.4398	-110.317
AZ_091619_SAWM_08	Huachuca	Sawmill C2	31.4384	-110.355
AZ_091619_SAWM_11	Huachuca	Sawmill C1	31.4389	-110.355
AZ_070820_SCOC_01	Huachuca	Scotia 7	31.4464	-110.403
AZ_070820_SCOC_04	Huachuca	Scotia 2	31.4572	-110.398
AZ_070820_SCOC_05	Huachuca	Scotia 2	31.4588	-110.366
AZ_080719_SCTA_60	Huachuca	Scotia 4	31.4586	-110.397
AZ_080719_SCTA_61	Huachuca	Scotia 4	31.4586	-110.397
AZ_080719_SCTA_62A	Huachuca	Scotia 2	31.4573	-110.398
AZ_080719_SCTA_62B	Huachuca	Scotia 2	31.4573	-110.398
AZ_091819_DEER_24	Huachuca	Deer Spring	31.5341	-110.432
AZ_092819_HWKE_44	Huachuca	Hawkeye Tank	31.4779	-110.463
AZ_092819_JOQN_31	Huachuca	Joaquin Tank	31.4032	-110.409
AZ_092719_KLLY_35	Huachuca	Kelly Spring	31.4095	-110.266
AZ_092719_KLLY_38	Huachuca	Kelly Spring	31.4095	-110.266
AZ_092519_KLLY_39	Huachuca	Kelly Spring	31.4093	-110.266
AZ_092519_KLLY_40	Huachuca	Kelly Spring	31.4093	-110.266
AZ_091719_MCLR_17	Huachuca	McClure Canyon 3	31.4738	-110.376
NV_081620_CHUC_09	Nellis AFB	Chuckwalla	36.247512*	-115.056
NV_081520_CLIF_04	Nellis AFB	Cliff Spring	37.430774*	-115.753
NV_081620_FOGG_12	Nellis AFB	Foggy	36.748898*	-115.765
NV_081520_GEOR_05	Nellis AFB	George's Water	37.859919*	-116.349
NV_081620_HEAV_08	Nellis AFB	Heaven's Well	36.670785*	-115.546
NV_081520_INCA_03	Nellis AFB	Indian Canyon Spring 3	36.948206*	-115.526
NV_081620_INCA_11	Nellis AFB	Indian Canyon	36.948206*	-115.526
NV_081520_JERO_06	Nellis AFB	Jerome Spring	36.247512*	-115.056
NV_081520_JERO_6.5	Nellis AFB	Jerome Spring	36.2475128*	-115.056
NV_081520_MONC_02	Nellis AFB	Monte Cristo	37.30463*	-116.835
NV_081520_PILL_01	Nellis AFB	Pillar Spring	37.259931*	-116.692
NV_081620_QUAR_10	Nellis AFB	Quartz Spring	37.085775*	-115.577
NV_081520_SLEE_07	Nellis AFB	Sleeping Column	37.692128*	-116.876
NV_042521_COTS_02	Other NV	7J Cottonwood Spring near Colson Pond	37.0739	-116.691
NV_081920_MANN_04	Other NV	Mann Spring	39.587	-117.86
NV_102820_PLUS_01	Other NV	Plummer Spring B	36.7101	-114.713
NV_042521_RANS_01	Other NV	7J Ranch -9 Spring	37.038	-116.712
NV_081820_SCAR_03	Other NV	Stone Canyon Road Spring	39.6789	-117.696
NV_072520_SHCS_01	Other NV	Sixmile Headwaters Cliff Spring	38.6285	-116.324
NV_042821_TORR_03	Other NV	Torrance Ranch Boardwalk	37.0039	-116.724
NV_072620_UWAS_02	Other NV	Upper Warm Spring	38.5318	-116.465
NV_101620_WLLW_01	Other NV	Willow Creek Spring	36.4169	-115.764
UT_091721_CHIS_01	S. of Canyonlands, S. UT	Chicory Spring	37.7933	-109.578
*Denotes Approximate location, GPS disallowed on Nellis AFB

## Sheet: Supplementary Table 3
AZGF_site	eDNA1	eDNA2	eDNA3	eDNA4	eDNA5	AZGF_2016	AZGF_2017	AZGF_2018	AZGF_2019	AZGF_2020	Concordant?
CAHC-03	1					1		1		1	Yes
CS01	1	1							1		Yes
GC01	1	1	1			1	1		1		Yes
GC02	1					1	1		1		Yes
GC06	0	1					1		1		Missed on one eDNA replicate
GC07	0								0		Yes
HC01	0					0	0				Yes (Was eDNA positive, But geographically disjunct so fear of contamination, historically no snails (but they are found upstream)
HC02	1	1	1			1			0		AZGF negative in 2019 sample, but positive in 2016
HC03	0	0							0		Yes
MC01	1	0					0		1		Variable detection both approaches
MC02	0						0				Yes (Was eDNA positive, but this was suspected contaminant, not positive 2017 AZGF)
MC03	0						0				Yes (Was eDNA positive, but this was suspected contaminant, not positive 2017 AZGF)
ML01	1							1	0	0	eDNA positive, but recent AZGF shows might be extirpated
SC01	1					1		1		1	Yes
SC02	1					0		0		0	No (Low eDNA, AZG&F negative (4 reads)
Scotia02	1	1	1	1	1	1	1		1	1	Yes
Scotia07	1								1	1	Yes
Scotia4	1	1	1			1	1		1		Yes
eDNA#	replicate eDNA samples
AZGF_####	repeated AZGF netting
Data	binary (0/1 non-detect/detect); blanks are no data

## Sheet: Column Names Description for Su
Supplementary Table 4
Column Name	Definition
BLAST HIT	Sequence ID of the top hit(s) in Genbank. As these ASVs are short, there is often more than one best hit, this is noted as well.
PID	Percent Identity to top hit in Genbank
#of Samples With Haplotype	The number of samples processed that contained this haplotype
Total Abundance	The ASV count summed across all sites
Comment	comment regarding ASV
Group	This is the Group or Clade name as indicated in Figure 1.
Seq	The FASTA sequence of the ASV

## Sheet: Sheet1
Captions
Table S1	Seventy ASVs and the samples from which they were amplified after filtering for errors and contamination.
Table S2	Sampling site names with corresponding region and coordinates for each sample.
Table S3	Comparison of conventional sampling results with eDNA results obtained here.
Table S4	Description of column names in Supplemental Table 1
